# Supplementary material for: Physicochemical Characteristics, Antioxidant Properties, and Identification of Bioactive Compounds in Australian Stingless Bee Honey Using High-Performance Thin-Layer Chromatography
Source: Molecules. 2025 Mar 9;30(6):1223. doi: 10.3390/molecules30061223 (PMC11944790; doi:10.3390/molecules30061223)
Supplement: Supplementary file 1 [file molecules-30-01223-s001.zip]

Archive with 1 entries (1 files):
- molecules-3487351-supplementary.pdf
